# Supplementary material for: Discussing Human and Environmental Health Co-Benefits Related to Diet and Mobility Behaviours in the Primary Care Setting: A Qualitative Exploratory Study
Source: Int J Environ Res Public Health. 2025 Sep 30;22(10):1503. doi: 10.3390/ijerph22101503 (PMC12562415; doi:10.3390/ijerph22101503)
Supplement: Supplementary file 1 [file ijerph-22-01503-s001.zip]

Archive with 1 entries (1 files):
- ijerph-3709603-supplementary.pdf
